# Supplementary material for: Gut microbial community supplementation and reduction modulates African armyworm susceptibility to a baculovirus
Source: FEMS Microbiol Ecol. 2022 Dec 6;99(1):fiac147. doi: 10.1093/femsec/fiac147 (PMC9764207; doi:10.1093/femsec/fiac147)
Supplement: fiac147_Supplemental_Files [file fiac147_supplemental_files.zip]

Archive with 5 entries (5 files):
- Supp_data_A.docx
- Supp_data_B.docx
- Supp_data_C.docx
- Supp_data_Table_S1.docx
- Supp_data_Table_S2.docx
